# Supplementary material for: A molecular toolbox to modulate gene expression and protein secretion in the bacterial predator Bdellovibrio bacteriovorus
Source: PLoS Genet. 2025 Nov 10;21(11):e1011935. doi: 10.1371/journal.pgen.1011935 (PMC12622784; doi:10.1371/journal.pgen.1011935)
Supplement: S3 Table — (XLSX) [file pgen.1011935.s010.xlsx]

## Sheet: S3_Bbact_Strains
S3 Table. Bdellovibrio bacteriovorus strains used in this study. KanR = kanamycin resistance.
Strain		Description	Source	Reference
B. bacteriovorus HD100T		B. bacteriovorus Type strain, wild-type	Gift from Prof. R. E. Sockett (University of Nottingham, UK)	Rendulic et al. Science. 2004 (doi:10.1126/science.1093027)
B. bacteriovorus HD100	pFL015	B. bacteriovorus with pFL015 for fluorescent reporter testing, KanR	This study
B. bacteriovorus HD100	pFL016	B. bacteriovorus with pFL016 for Nanoluc luciferase reporter testing, KanR	This study
B. bacteriovorus HD100	pLM-mCherry	B. bacteriovorus with pLM-mCherry for fluorescent reporter testing, KanR	This study
B. bacteriovorus HD100	pLM-mNeonGreen	B. bacteriovorus with pLM-mNeonGreen for fluorescent reporter testing, KanR	This study
B. bacteriovorus HD100	pLM-mScarletI3	B. bacteriovorus with pLM-mScarletI3 for fluorescent reporter testing, KanR	This study
B. bacteriovorus HD100	pLH-C1	B. bacteriovorus with pLH-C1 for promotor strenght testing, KanR	This study
B. bacteriovorus HD100	pLH-C2	B. bacteriovorus with pLH-C2 for promotor strenght testing, KanR	This study
B. bacteriovorus HD100	pLH-C3	B. bacteriovorus with pLH-C3 for promotor strenght testing, KanR	This study
B. bacteriovorus HD100	pLH-C4	B. bacteriovorus with pLH-C4 for promotor strenght testing, KanR	This study
B. bacteriovorus HD100	pLH-C5	B. bacteriovorus with pLH-C5 for promotor strenght testing, KanR	This study
B. bacteriovorus HD100	pLH-C6	B. bacteriovorus with pLH-C6 for promotor strenght testing, KanR	This study
B. bacteriovorus HD100	pLH-C7	B. bacteriovorus with pLH-C7 for promotor strenght testing, KanR	This study
B. bacteriovorus HD100	pLH-C8	B. bacteriovorus with pLH-C8 for promotor strenght testing, KanR	This study
B. bacteriovorus HD100	pLH-C9	B. bacteriovorus with pLH-C9 for promotor strenght testing, KanR	This study
B. bacteriovorus HD100	pLH-C10	B. bacteriovorus with pLH-C10 for promotor strenght testing, KanR	This study
B. bacteriovorus HD100	pLH-C11	B. bacteriovorus with pLH-C11 for promotor strenght testing, KanR	This study
B. bacteriovorus HD100	pLH-C12	B. bacteriovorus with pLH-C12 for promotor strenght testing, KanR	This study
B. bacteriovorus HD100	pLH-C13	B. bacteriovorus with pLH-C13 for promotor strenght testing, KanR	This study
B. bacteriovorus HD100	pLH-C14	B. bacteriovorus with pLH-C14 for promotor strenght testing, KanR	This study
B. bacteriovorus HD100	pLH-C15	B. bacteriovorus with pLH-C15 for promotor strenght testing, KanR	This study
B. bacteriovorus HD100	pLH-C16	B. bacteriovorus with pLH-C16 for promotor strenght testing, KanR	This study
B. bacteriovorus HD100	pLH-C17	B. bacteriovorus with pLH-C17 for promotor strenght testing, KanR	This study
B. bacteriovorus HD100	pLH-C18	B. bacteriovorus with pLH-C18 for promotor strenght testing, KanR	This study
B. bacteriovorus HD100	pLH-C19	B. bacteriovorus with pLH-C19 for promotor strenght testing, KanR	This study
B. bacteriovorus HD100	pLH-C20	B. bacteriovorus with pLH-C20 for promotor strenght testing, KanR	This study
B. bacteriovorus HD100	pLH-C21	B. bacteriovorus with pLH-C21 for promotor strenght testing, KanR	This study
B. bacteriovorus HD100	pLH-C22	B. bacteriovorus with pLH-C22 for promotor strenght testing, KanR	This study
B. bacteriovorus HD100	pLH-C23	B. bacteriovorus with pLH-C23 for promotor strenght testing, KanR	This study
B. bacteriovorus HD100	pLH-C24	B. bacteriovorus with pLH-C24 for promotor strenght testing, KanR	This study
B. bacteriovorus HD100	pLH-C25	B. bacteriovorus with pLH-C25 for promotor strenght testing, KanR	This study
B. bacteriovorus HD100	pLH-C26	B. bacteriovorus with pLH-C26 for promotor strenght testing, KanR	This study
B. bacteriovorus HD100	pLH-C27	B. bacteriovorus with pLH-C27 for promotor strenght testing, KanR	This study
B. bacteriovorus HD100	pLH-C28	B. bacteriovorus with pLH-C28 for promotor strenght testing, KanR	This study
B. bacteriovorus HD100	pLH-C29	B. bacteriovorus with pLH-C29 for promotor strenght testing, KanR	This study
B. bacteriovorus HD100	pLH-C30	B. bacteriovorus with pLH-C30 for secretion signal testing, KanR	This study
B. bacteriovorus HD100	pLH-C31	B. bacteriovorus with pLH-C31 for secretion signal testing, KanR	This study
B. bacteriovorus HD100	pLH-C34	B. bacteriovorus with pLH-C34 for secretion signal testing, KanR	This study
B. bacteriovorus HD100	pLH-C35	B. bacteriovorus with pLH-C35for promotor strenght testing, KanR	This study
B. bacteriovorus HD100	pLH-C36	B. bacteriovorus with pLH-C36 for promotor strenght testing, KanR	This study
