# Supplementary material for: A molecular toolbox to modulate gene expression and protein secretion in the bacterial predator Bdellovibrio bacteriovorus
Source: PLoS Genet. 2025 Nov 10;21(11):e1011935. doi: 10.1371/journal.pgen.1011935 (PMC12622784; doi:10.1371/journal.pgen.1011935)
Supplement: S4 Table — (XLSX) [file pgen.1011935.s011.xlsx]

## Sheet: S4_Ecoli_Strains
S4 Table. Escherichia coli strains used in this study. KanR = kanamycin resistance.
Strain		Description	Source	Reference
E. coli NEB5α		E. coli cloning strain (fhuA2Δ(argF-lacZ)U169 phoA glnV44 Φ80Δ(lacZ)M15 gyrA96 recA1 relA1 endA1 thi-1 hsdR17)	New England Biolabs (C2987)
E. coli S17-1		E. coli strain (thi, pro, hsdR-, hsdM+, recA; integrated plasmid RP4- Tc::Mu-Kn::tn)	Gift from Prof. R. E. Sockett (University of Nottingham, UK)	Lambert et al., Mol Microbiol. 2006 (doi:10.1111/j.1365-2958.2006.05081.x) & Simon et al., Biotechnology 1983, pages 784–791.
E. coli S17-1	pZMR100	E. coli S17-1 strain containing the plasmid pZMR100 (KanR), used as prey for kanamycin-resistant B. bacteriovorus.	Gift from Prof. R. E. Sockett (University of Nottingham, UK)	Lambert et al., Mol Microbiol. 2006 (doi:10.1111/j.1365-2958.2006.05081.x) & Rogers et al., Mol Gen Genet. 1986 (doi:10.1007/BF00338097)
E. coli NEB5α	pFL015	E. coli NEB5α with pFL015 for fluorescent reporter testing, KanR	This study
E. coli NEB5α	pFL016	E. coli NEB5α with pFL016 for Nanoluc luciferase reporter testing, KanR	This study
E. coli NEB5α	pLM-mCherry	E. coli NEB5α with pLM-mCherry for fluorescent reporter testing, KanR	This study
E. coli NEB5α	pLM-mNeonGreen	E. coli NEB5α with pLM-mNeonGreen for fluorescent reporter testing, KanR	This study
E. coli NEB5α	pLM-mScarletI3	E. coli NEB5α with pLM-mScarletI3 for fluorescent reporter testing, KanR	This study
E. coli NEB5α	pLH-C1	E. coli NEB5α with pLH-C1 for promotor strenght testing, KanR	This study
E. coli NEB5α	pLH-C2	E. coli NEB5α with pLH-C2 for promotor strenght testing, KanR	This study
E. coli NEB5α	pLH-C3	E. coli NEB5α with pLH-C3 for promotor strenght testing, KanR	This study
E. coli NEB5α	pLH-C4	E. coli NEB5α with pLH-C4 for promotor strenght testing, KanR	This study
E. coli NEB5α	pLH-C5	E. coli NEB5α with pLH-C5 for promotor strenght testing, KanR	This study
E. coli NEB5α	pLH-C6	E. coli NEB5α with pLH-C6 for promotor strenght testing, KanR	This study
E. coli NEB5α	pLH-C7	E. coli NEB5α with pLH-C7 for promotor strenght testing, KanR	This study
E. coli NEB5α	pLH-C8	E. coli NEB5α with pLH-C8 for promotor strenght testing, KanR	This study
E. coli NEB5α	pLH-C9	E. coli NEB5α with pLH-C9 for promotor strenght testing, KanR	This study
E. coli NEB5α	pLH-C10	E. coli NEB5α with pLH-C10 for promotor strenght testing, KanR	This study
E. coli NEB5α	pLH-C11	E. coli NEB5α with pLH-C11 for promotor strenght testing, KanR	This study
E. coli NEB5α	pLH-C12	E. coli NEB5α with pLH-C12 for promotor strenght testing, KanR	This study
E. coli NEB5α	pLH-C13	E. coli NEB5α with pLH-C13 for promotor strenght testing, KanR	This study
E. coli NEB5α	pLH-C14	E. coli NEB5α with pLH-C14 for promotor strenght testing, KanR	This study
E. coli NEB5α	pLH-C15	E. coli NEB5α with pLH-C15 for promotor strenght testing, KanR	This study
E. coli NEB5α	pLH-C16	E. coli NEB5α with pLH-C16 for promotor strenght testing, KanR	This study
E. coli NEB5α	pLH-C17	E. coli NEB5α with pLH-C17 for promotor strenght testing, KanR	This study
E. coli NEB5α	pLH-C18	E. coli NEB5α with pLH-C18 for promotor strenght testing, KanR	This study
E. coli NEB5α	pLH-C19	E. coli NEB5α with pLH-C19 for promotor strenght testing, KanR	This study
E. coli NEB5α	pLH-C20	E. coli NEB5α with pLH-C20 for promotor strenght testing, KanR	This study
E. coli NEB5α	pLH-C21	E. coli NEB5α with pLH-C21 for promotor strenght testing, KanR	This study
E. coli NEB5α	pLH-C22	E. coli NEB5α with pLH-C22 for promotor strenght testing, KanR	This study
E. coli NEB5α	pLH-C23	E. coli NEB5α with pLH-C23 for promotor strenght testing, KanR	This study
E. coli NEB5α	pLH-C24	E. coli NEB5α with pLH-C24 for promotor strenght testing, KanR	This study
E. coli NEB5α	pLH-C25	E. coli NEB5α with pLH-C25 for promotor strenght testing, KanR	This study
E. coli NEB5α	pLH-C26	E. coli NEB5α with pLH-C26 for promotor strenght testing, KanR	This study
E. coli NEB5α	pLH-C27	E. coli NEB5α with pLH-C27 for promotor strenght testing, KanR	This study
E. coli NEB5α	pLH-C28	E. coli NEB5α with pLH-C28 for promotor strenght testing, KanR	This study
E. coli NEB5α	pLH-C29	E. coli NEB5α with pLH-C29 for promotor strenght testing, KanR	This study
E. coli NEB5α	pLH-C30	E. coli NEB5α with pLH-C30 for secretion signal testing, KanR	This study
E. coli NEB5α	pLH-C31	E. coli NEB5α with pLH-C31 for secretion signal testing, KanR	This study
E. coli NEB5α	pLH-C34	E. coli NEB5α with pLH-C34 for secretion signal testing, KanR	This study
E. coli NEB5α	pLH-C35	E. coli NEB5α with pLH-C35 for promotor strenght testing, KanR	This study
E. coli NEB5α	pLH-C36	E. coli NEB5α with pLH-C36 for promotor strenght testing, KanR	This study
E. coli S17-1	pFL015	E. coli S17-1 with pFL015 for fluorescent reporter testing, KanR	This study
E. coli S17-1	pFL016	E. coli S17-1 with pFL016 for Nanoluc luciferase reporter testing, KanR	This study
E. coli S17-1	pLM-mCherry	E. coli S17-1 with pLM-mCherry for fluorescent reporter testing, KanR	This study
E. coli S17-1	pLM-mNeonGreen	E. coli S17-1 with pLM-mNeonGreen for fluorescent reporter testing, KanR	This study
E. coli S17-1	pLM-mScarletI3	E. coli S17-1 with pLM-mScarletI3 for fluorescent reporter testing, KanR	This study
E. coli S17-1	pLH-C1	E. coli S17-1 with pLH-C1 for promotor strenght testing, KanR	This study
E. coli S17-1	pLH-C2	E. coli S17-1 with pLH-C2 for promotor strenght testing, KanR	This study
E. coli S17-1	pLH-C3	E. coli S17-1 with pLH-C3 for promotor strenght testing, KanR	This study
E. coli S17-1	pLH-C4	E. coli S17-1 with pLH-C4 for promotor strenght testing, KanR	This study
E. coli S17-1	pLH-C5	E. coli S17-1 with pLH-C5 for promotor strenght testing, KanR	This study
E. coli S17-1	pLH-C6	E. coli S17-1 with pLH-C6 for promotor strenght testing, KanR	This study
E. coli S17-1	pLH-C7	E. coli S17-1 with pLH-C7 for promotor strenght testing, KanR	This study
E. coli S17-1	pLH-C8	E. coli S17-1 with pLH-C8 for promotor strenght testing, KanR	This study
E. coli S17-1	pLH-C9	E. coli S17-1 with pLH-C9 for promotor strenght testing, KanR	This study
E. coli S17-1	pLH-C10	E. coli S17-1 with pLH-C10 for promotor strenght testing, KanR	This study
E. coli S17-1	pLH-C11	E. coli S17-1 with pLH-C11 for promotor strenght testing, KanR	This study
E. coli S17-1	pLH-C12	E. coli S17-1 with pLH-C12 for promotor strenght testing, KanR	This study
E. coli S17-1	pLH-C13	E. coli S17-1 with pLH-C13 for promotor strenght testing, KanR	This study
E. coli S17-1	pLH-C14	E. coli S17-1 with pLH-C14 for promotor strenght testing, KanR	This study
E. coli S17-1	pLH-C15	E. coli S17-1 with pLH-C15 for promotor strenght testing, KanR	This study
E. coli S17-1	pLH-C16	E. coli S17-1 with pLH-C16 for promotor strenght testing, KanR	This study
E. coli S17-1	pLH-C17	E. coli S17-1 with pLH-C17 for promotor strenght testing, KanR	This study
E. coli S17-1	pLH-C18	E. coli S17-1 with pLH-C18 for promotor strenght testing, KanR	This study
E. coli S17-1	pLH-C19	E. coli S17-1 with pLH-C19 for promotor strenght testing, KanR	This study
E. coli S17-1	pLH-C20	E. coli S17-1 with pLH-C20 for promotor strenght testing, KanR	This study
E. coli S17-1	pLH-C21	E. coli S17-1 with pLH-C21 for promotor strenght testing, KanR	This study
E. coli S17-1	pLH-C22	E. coli S17-1 with pLH-C22 for promotor strenght testing, KanR	This study
E. coli S17-1	pLH-C23	E. coli S17-1 with pLH-C23 for promotor strenght testing, KanR	This study
E. coli S17-1	pLH-C24	E. coli S17-1 with pLH-C24 for promotor strenght testing, KanR	This study
E. coli S17-1	pLH-C25	E. coli S17-1 with pLH-C25 for promotor strenght testing, KanR	This study
E. coli S17-1	pLH-C26	E. coli S17-1 with pLH-C26 for promotor strenght testing, KanR	This study
E. coli S17-1	pLH-C27	E. coli S17-1 with pLH-C27 for promotor strenght testing, KanR	This study
E. coli S17-1	pLH-C28	E. coli S17-1 with pLH-C28 for promotor strenght testing, KanR	This study
E. coli S17-1	pLH-C29	E. coli S17-1 with pLH-C29 for promotor strenght testing, KanR	This study
E. coli S17-1	pLH-C30	E. coli S17-1 with pLH-C30 for secretion signal testing, KanR	This study
E. coli S17-1	pLH-C31	E. coli S17-1 with pLH-C31 for secretion signal testing, KanR	This study
E. coli S17-1	pLH-C34	E. coli S17-1 with pLH-C34 for secretion signal testing, KanR	This study
E. coli S17-1	pLH-C35	E. coli S17-1 with pLH-C35 for promotor strenght testing, KanR	This study
E. coli S17-1	pLH-C36	E. coli S17-1 with pLH-C36 for promotor strenght testing, KanR	This study
