# Supplementary material for: A molecular toolbox to modulate gene expression and protein secretion in the bacterial predator Bdellovibrio bacteriovorus
Source: PLoS Genet. 2025 Nov 10;21(11):e1011935. doi: 10.1371/journal.pgen.1011935 (PMC12622784; doi:10.1371/journal.pgen.1011935)
Supplement: S5 Table — (XLSX) [file pgen.1011935.s012.xlsx]

## Sheet: S5_Plasmids
S5 Table. Plasmids generated and used in this study. All plasmids share a pCAT.000-based backbone. pCAT.000 was a gift from Alistair McCormick (Addgene plasmid # 119559 ; http://n2t.net/addgene:119559 ; RRID:Addgene_119559) and generated in Vasudevan et al. Plant Physiol. 2019 (doi: 10.1104/pp.18.01401). Plasmids pLM-mScarletI3 and pLH-C1 were the same, they were kept under different names due to…
Plasmid name	Plasmid description	Promoter	RBS	Signal sequence	Reporter gene	backbone/originating from which plasmid	Purpose	Plasmid name in raw data and R script
pFL015	pCAT:PmerRNA-RBSopt-mCherry	RmerRNA	optimized	n/a	mCherry (E.coli codon optimized); (amplified from FL4003 (Lindner et al. Nat Commun. 2020 (doi: 10.1038/s41467-020-16169-w)	pCAT.000	predecessor plasmid
pFL016	pCAT:PmerRNA-RBSopt-Nanoluc	RmerRNA	optimized	n/a	Nanoluc from pFL134 (PhD thesis Florian Lindner, University of Marburg, https://archiv.ub.uni-marburg.de/diss/z2022/0049/pdf/dfl.pdf )	pCAT.000	predecessor plasmid
pLM-mCherry	pCAT:PmerRNA-RBSopt-mCherry	RmerRNA	optimized	n/a	mCherry (B. bacteriovorus codon optimized)	pFL015	fluorescent reporter testing	pCAT_mCherry
pLM-mNeonGreen	pCAT:PmerRNA-RBSopt-mNeonGreen	RmerRNA	optimized	n/a	mNeonGreen (B. bacteriovorus codon optimized)	pFL015	fluorescent reporter testing	pCAT_mNeonGreen
pLM-mScarletI3	pCAT:PmerRNA-RBSopt-mScarletI3	RmerRNA	optimized	n/a	mScarletI3 (B. bacteriovorus codon optimized)	pFL015	fluorescent reporter testing	pCAT_mScarletI
pLH-C1	pCAT:PmerRNA-RBSopt-mScarletI3	RmerRNA	optimized	n/a	mScarletI3 (B. bacteriovorus codon optimized)	pFL015	promotor strength testing	C1
pLH-C2	pCAT:PmerRNA-noRBS-mScarletI3	RmerRNA	n/a	n/a	mScarletI3 (B. bacteriovorus codon optimized)	pLH-C1	promotor strength testing	C2
pLH-C3	pCAT:Pbd0064-RBSopt-mScarletI3	Pbd0064	optimized	n/a	mScarletI3 (B. bacteriovorus codon optimized)	pLH-C1	promotor strength testing	C3
pLH-C4	pCAT:Pbd0064-noRBS-mScarletI3	Pbd0064	n/a	n/a	mScarletI3 (B. bacteriovorus codon optimized)	pLH-C1	promotor strength testing	C4
pLH-C5	pCAT:Pbd0149-RBSopt-mScarletI3	Pbd0149	optimized	n/a	mScarletI3 (B. bacteriovorus codon optimized)	pLH-C1	promotor strength testing	C5
pLH-C6	pCAT:Pbd0149-noRBS-mScarletI3	Pbd0149	n/a	n/a	mScarletI3 (B. bacteriovorus codon optimized)	pLH-C1	promotor strength testing	C6
pLH-C7	pCAT:Pbd2209-RBSopt-mScarletI3	Pbd2209	optimized	n/a	mScarletI3 (B. bacteriovorus codon optimized)	pLH-C1	promotor strength testing	C7
pLH-C8	pCAT:Pbd2209-noRBS-mScarletI3	Pbd2209	n/a	n/a	mScarletI3 (B. bacteriovorus codon optimized)	pLH-C1	promotor strength testing	C8
pLH-C9	pCAT:PJ23119-RBSopt-mScarletI3	PJ23119	optimized	n/a	mScarletI3 (B. bacteriovorus codon optimized)	pLH-C1	promotor strength testing	C9
pLH-C10	pCAT:PJ23119-noRBS-mScarletI3	PJ23119	n/a	n/a	mScarletI3 (B. bacteriovorus codon optimized)	pLH-C1	promotor strength testing	C10
pLH-C11	pCAT:Pbd0064-RBSnat-mScarletI3	Pbd0064	native	n/a	mScarletI3 (B. bacteriovorus codon optimized)	pLH-C1	promotor strength testing	C11
pLH-C12	pCAT:Pbd0149-RBSnat-mScarletI3	Pbd0149	native	n/a	mScarletI3 (B. bacteriovorus codon optimized)	pLH-C1	promotor strength testing	C12
pLH-C13	pCAT:Pbd2209-RBSnat-mScarletI3	Pbd2209	native	n/a	mScarletI3 (B. bacteriovorus codon optimized)	pLH-C1	promotor strength testing	C13
pLH-C14	pCAT:Pbd3180-RBSopt-mScarletI3	Pbd3180	optimized	n/a	mScarletI3 (B. bacteriovorus codon optimized)	pLH-C1	promotor strength testing	C14
pLH-C15	pCAT:Pbd3180-RBSnat-mScarletI3	Pbd3180	native	n/a	mScarletI3 (B. bacteriovorus codon optimized)	pLH-C1	promotor strength testing	C15
pLH-C16	pCAT:Pbd1130-RBSopt-mScarletI3	Pbd1130	optimized	n/a	mScarletI3 (B. bacteriovorus codon optimized)	pLH-C1	promotor strength testing	C16
pLH-C17	pCAT:Pbd1130-RBSnat-mScarletI3	Pbd1130	native	n/a	mScarletI3 (B. bacteriovorus codon optimized)	pLH-C1	promotor strength testing	C17
pLH-C18	pCAT:Pbd1981-RBSopt-mScarletI3	Pbd1981	optimized	n/a	mScarletI3 (B. bacteriovorus codon optimized)	pLH-C1	promotor strength testing	C18
pLH-C19	pCAT:Pbd1981-RBSnat-mScarletI3	Pbd1981	native	n/a	mScarletI3 (B. bacteriovorus codon optimized)	pLH-C1	promotor strength testing	C19
pLH-C20	pCAT:Pbd3548-RBSopt-mScarletI3	Pbd3548	optimized	n/a	mScarletI3 (B. bacteriovorus codon optimized)	pLH-C1	promotor strength testing	C20
pLH-C21	pCAT:Pbd3548-RBSnat-mScarletI3	Pbd3548	native	n/a	mScarletI3 (B. bacteriovorus codon optimized)	pLH-C1	promotor strength testing	C21
pLH-C22	pCAT:PJ23100-RBSopt-mScarletI3	PJ23100	optimized	n/a	mScarletI3 (B. bacteriovorus codon optimized)	pLH-C1	promotor strength testing	C22
pLH-C23	pCAT:PJ23102-RBSopt-mScarletI3	PJ23102	optimized	n/a	mScarletI3 (B. bacteriovorus codon optimized)	pLH-C1	promotor strength testing	C23
pLH-C24	pCAT:PJ23104-RBSopt-mScarletI3	PJ23104	optimized	n/a	mScarletI3 (B. bacteriovorus codon optimized)	pLH-C1	promotor strength testing	C24
pLH-C25	pCAT:PJ23119-RBSsyn-mScarletI3	PJ23119	synthetic	n/a	mScarletI3 (B. bacteriovorus codon optimized)	pLH-C1	promotor strength testing	C25
pLH-C26	pCAT:Pbd0149-RBSsyn-mScarletI3	Pbd0149	synthetic	n/a	mScarletI3 (B. bacteriovorus codon optimized)	pLH-C1	promotor strength testing	C26
pLH-C27	pCAT:PJ23119-RBSopt-Bd26921-20	PJ23119	optimized	Bd26921-20	Nanoluc luciferase	pFL016	secretion signal testing	C27
pLH-C28	pCAT:PJ23119-RBSsyn-Bd26921-20	PJ23119	synthetic	Bd26921-20	Nanoluc luciferase	pFL016	secretion signal testing	C28
pLH-C29	pCAT:Pbd0064-RBSopt-Bd26921-20	Pbd0064	optimized	Bd26921-20	Nanoluc luciferase	pFL016	secretion signal testing	C29
pLH-C30	pCAT:PmerRNA-RBSopt	PmerRNA	optimized	n/a	Nanoluc luciferase	pFL016	secretion signal testing	C30
pLH-C31	pCAT:PmerRNA-RBSopt-Bd22691-22	PmerRNA	optimized	Bd22691-22	Nanoluc luciferase	pFL016	secretion signal testing	C31
pLH-C34	pCAT:PmerRNA-RBSopt-Bd26921-22	PmerRNA	optimized	Bd26921-20	Nanoluc luciferase	pFL016	secretion signal testing	C34
pLH-C35	pCAT:PmerRNA-RBSopt-Bd04681-23	PmerRNA	optimized	Bd04681-23	Nanoluc luciferase	pFL016	secretion signal testing	C35
pLH-C36	pCAT:PmerRNA-RBSopt-Bd01201-22	PmerRNA	optimized	Bd01201-22	Nanoluc luciferase	pFL016	secretion signal testing	C36
