# Supplementary material for: A molecular toolbox to modulate gene expression and protein secretion in the bacterial predator Bdellovibrio bacteriovorus
Source: PLoS Genet. 2025 Nov 10;21(11):e1011935. doi: 10.1371/journal.pgen.1011935 (PMC12622784; doi:10.1371/journal.pgen.1011935)
Supplement: S6 Table — (XLSX) [file pgen.1011935.s013.xlsx]

## Sheet: S6_Primers
S6 Table. Primers used in this study.
Primer Name	Sequence 5`-3`	plasmid generated (refer to S5 Tab.)
Reporter plasmids with different fluorescent proteins
Fluorescent protein (insert amplification)
LM_mcherry_fwd	AAACCAGACTTAAGGAGGCAACAAGATGGTCTCCAAAGGTGAAG	pLM-mCherry
LM_mcherry_rev	ACGGCCAGTGGACTTCAGTCAATTACTTGTACAACTCATCCATCC	pLM-mCherry
LM_mscarlet_fwd	CTTAAGGAGGCAACAAGATGGATTCTACAGAGGCTGTTATCAAGG	pLM-mScarletI3
LM_mscarlet_rev	AACGACGGCCAGTGGACTTCAGTCAATTAACTTCCGCCGGAGCCC	pLM-mScarletI3
LM_mneon_fwd	AAACCAGACTTAAGGAGGCAACAAGATGGTCTCGAAGGGTGAAG	pLM-mNeonGreen
LM_mneon_rev	ACGGCCAGTGGACTTCAGTCAATTACTTATAAAGTTCATCCATGCCC	pLM-mNeonGreen
LM_pcat_fp_bb_fwd	TAATTGACTGAAGTCCACTGGCCGTCGTTTTACAA	pLM-mNeonGreen, pLM-mScarletI3,pLM-mNeonGreen
LM_pcat_fp_bb_rev	CTTGTTGCCTCCTTAAGTC	pLM-mNeonGreen, pLM-mScarletI3,pLM-mNeonGreen
Reporter plasmids for native and synthetic promoters screening
Native promoters (insert amplification)
LH_C1_ins_fwd	CTTAAGGAGGCAACAAGATGGATTCTACAGAGGCTGTTATCAAGG	pLH-C1
LH_C1_ins_rev	AACGACGGCCAGTGGACTTCAGTCAATTAACTTCCGCCGGAGCCC	pLH-C1
LH_C2_ins_fwd	CAAGCTTGCATGCCTGCAGGGCGGATGAAATCCGCGAACTG	pLH-C2
LH_C2_ins_rev	CTGTAGAATCCATTGGTTTCAACAAAATCAGGATAGCTCGAC	pLH-C2
LH_C3_ins_fwd	CAAGCTTGCATGCCTGCAGGTTTTCAGAATTTTAATCCGAAAAGTTAAAAATCACCCGG	pLH-C3
LH_C3_ins_rev	ACAGCCTCTGTAGAATCCATTTAAATTGGATACTATCCTTTCGGTATTACTTACC	pLH-C3
LH_C4_ins_fwd	CAAGCTTGCATGCCTGCAGGTTTTCAGAATTTTAATCCGAAAAGTTAAAAATCACCCGG	pLH-C4
LH_C4_ins_rev	TCTTGTTGCCTCCTTAAGTCTTAAATTGGATACTATCCTTTCGGTATTACTTACC	pLH-C4
LH_C5_ins_fwd	CTTGCATGCCTGCAGGGCGTCTCATTCTAATACAAGACCTAAAAACTTAAGAAAC	pLH-C5
LH_C5_ins_rev	GTTGCCTCCTTAAGTCTTTCCCCTACCATATCCTTTTCGGACAAAAG	pLH-C5
LH_C6_ins_fwd	TACGCCAAGCTTGCATGCCTGCAGGGCGTCTCATTCTAATACAAGAC	pLH-C6
LH_C6_ins_rev	TGATAACAGCCTCTGTAGAATCCATTTTCCCCTACCATATCCTTTTC	pLH-C6
LH_C7_ins_fwd	CTTGCATGCCTGCAGGCTGGCGGACCGGGT	pLH-C7
LH_C7_ins_rev	GTTGCCTCCTTAAGTCTCGTTGTATTAACTTTCTTAACTTTAAAATAAATCATTCTTTTC	pLH-C7
LH_C8_ins_fwd	CTTGCATGCCTGCAGGCTGGCGGACCGGGT	pLH-C8
LH_C8_ins_rev	CCTCTGTAGAATCCATTCGTTGTATTAACTTTCTTAACTTTAAAATAAATCATTC	pLH-C8
LH_C14_ins_fwd	TACGCCAAGCTTGCATGCCTGCAGGTACCGACACGCTGAAGTC	pLH-C14
LH_C14_ins_rev	ATCCATCTTGTTGCCTCCTTAAGTCACCTATGAGCCACACCCATTC	pLH-C14
LH_C15_ins_fwd	TACGCCAAGCTTGCATGCCTGCAGGTACCGACACGCTGAAGTC	pLH-C15
LH_C15_ins_rev	TGATAACAGCCTCTGTAGAATCCATAGTGATCCTCCTGATCTTTC	pLH-C15
LH_C16_ins_fwd	TACGCCAAGCTTGCATGCCTGCAGGCCTAAGAAAGAGACTCACATATTAAG	pLH-C16
LH_C16_ins_rev	ATCCATCTTGTTGCCTCCTTAAGTCCCGTTTCTCATGTCTTTCTTATC	pLH-C16
LH_C17_ins_fwd	TACGCCAAGCTTGCATGCCTGCAGGCCTAAGAAAGAGACTCACATATTAAG	pLH-C17
LH_C17_ins_rev	TGATAACAGCCTCTGTAGAATCCATAAAAAGGAGTGCTAAGAATGAC	pLH-C17
LH_C18_ins_fwd	TACGCCAAGCTTGCATGCCTGCAGGGGGACGGGGAAAATGTCTC	pLH-C18
LH_C18_ins_rev	ATCCATCTTGTTGCCTCCTTAAGTCAGCTCCCCCACCTTTATAG	pLH-C18
LH_C19_ins_fwd	TACGCCAAGCTTGCATGCCTGCAGGGGGACGGGGAAAATGTCTC	pLH-C19
LH_C19_ins_rev	TGATAACAGCCTCTGTAGAATCCATGAGCTCCCCCACCTTTATAG	pLH-C19
LH_C20_ins_fwd	TACGCCAAGCTTGCATGCCTGCAGGCTTTTGGGATCTCGTGGAATATC	pLH-C20
LH_C20_ins_fwd	ATCCATCTTGTTGCCTCCTTAAGTCTGGTGGACTCTTCGGACTC	pLH-C20
LH_C21_ins_fwd	TACGCCAAGCTTGCATGCCTGCAGGCTTTTGGGATCTCGTGGAATATC	pLH-C21
LH_C21_ins_rev	TGATAACAGCCTCTGTAGAATCCATTGGTGGACTCTTCGGACTC	pLH-C21
Backbone amplification
LH_pcat_no_RBS_bb_fwd	ATGGATTCTACAGAGGCTGTTATCAAGGA	pLH-C2, pLH-C4,pLH-C6,pLH-C8
LH_pcat_no_RBS_bb_rev	CCTGCAGGCATGCAAGCTTG	pLH-C2-pLHC9;pLH-C11-pLH-C21; pLH-C25,pLH-C26
LH_pcat_opt_rbs_bb_fwd	GACTTAAGGAGGCAACAAGATGGATTCTACAG	pLH-C3, pLH-C5,pLH-C7
LH_pcat_opt_rbs_bb_rev	CCTGCAGGCATGCAAGCTTG	pLH-C2-pLHC9;pLH-C11-pLH-C21; pLH-C25,pLH-C26
Synthetic promoters (insert amplification)
LH_C10_ins_fwd	CTTTATGCTTCCGGCTCGTATGTTGTGTGGAATTGTGAGCGGATAAC	pLH-C10
LH_C10_ins_rev	TGATAACAGCCTCTGTAGAATCCATGCTAGCATTATACCTAGGACTG	pLH-C10
LH_C9_ins_fwd	CTTTATGCTTCCGGCTCGTATGTTGTGTGGAATTGTGAGCGGATAAC	pLH-C9
LH_C9_ins_rev	ATCCATCTTGTTGCCTCCTTAAGTCGCTAGCATTATACCTAGGACTG	pLH-C9
LH_C9_C10_template_fwd	TGTGGAATTGTGAGCGGATAACAATTTCACACAGGAAACAGCTATGACCATGATTACGCCAAGCTTGCATGCCTGCAGGTTGACAGCTAGCTCAGTCCTAGGTATAATGCTAGC	pLH-C9, pLH-C10
LH_C9_C10_template_rev	GCTAGCATTATACCTAGGACTGAGCTAGCTGTCAACCTGCAGGCATGCAAGCTTGGCGTAATCATGGTCATAGCTGTTTCCTGTGTGAAATTGTTATCCGCTCACAATTCCACA	pLH-C9, pLH-C10
LH_C22_temp_ins_fwd	TGTGGAATTGTGAGCGGATAACAATTTCACACAGGAAACAGCTATGACCATGATTACGCCAAGCTTGCATGCCTGCAGGTTGACGGCTAGCTCAGTCCTAGGTACAGTGCTAGC	pLH-C22
LH_C22_temp_ins_rev	GCTAGCACTGTACCTAGGACTGAGCTAGCCGTCAACCTGCAGGCATGCAAGCTTGGCGTAATCATGGTCATAGCTGTTTCCTGTGTGAAATTGTTATCCGCTCACAATTCCACA	pLH-C22
LH_C23_temp_ins_fwd	TGTGGAATTGTGAGCGGATAACAATTTCACACAGGAAACAGCTATGACCATGATTACGCCAAGCTTGCATGCCTGCAGGTTGACAGCTAGCTCAGTCCTAGGTACTGTGCTAGC	pLH-C23
LH_C23_temp_ins_rev	GCTAGCACAGTACCTAGGACTGAGCTAGCTGTCAACCTGCAGGCATGCAAGCTTGGCGTAATCATGGTCATAGCTGTTTCCTGTGTGAAATTGTTATCCGCTCACAATTCCACA	pLH-C23
LH_C24_temp_ins_fwd	TGTGGAATTGTGAGCGGATAACAATTTCACACAGGAAACAGCTATGACCATGATTACGCCAAGCTTGCATGCCTGCAGGTTGACAGCTAGCTCAGTCCTAGGTATTGTGCTAGC	pLH-C24
LH_C24_temp_ins_rev	GCTAGCACAATACCTAGGACTGAGCTAGCTGTCAACCTGCAGGCATGCAAGCTTGGCGTAATCATGGTCATAGCTGTTTCCTGTGTGAAATTGTTATCCGCTCACAATTCCACA	pLH-C24
LH_C22_ins_fwd	CTTTATGCTTCCGGCTCGTATGTTGTGTGGAATTGTGAGCGGATAAC	pLH-C22
LH_C22_ins_rev	ATCCATCTTGTTGCCTCCTTAAGTCGCTAGCACTGTACCTAGGAC	pLH-C22
LH_C23_ins_fwd	CTTTATGCTTCCGGCTCGTATGTTGTGTGGAATTGTGAGCGGATAAC	pLH-C23
LH_C23_ins_rev	TCTTGTTGCCTCCTTAAGTCGCTAGCACAGTACCTAGG	pLH-C23
LH_C24_ins_fwd	CTTTATGCTTCCGGCTCGTATGTTGTGTGGAATTGTGAGCGGATAAC	pLH-C24
LH_C24_ins_rev	TCTTGTTGCCTCCTTAAGTCGCTAGCACAATACCTAGGAC	pLH-C24
LH_C25_temp_ins_bba_b0034_fwd	TTGACAGCTAGCTCAGTCCTAGGTATAATGCTAGCTCTAGAGAAAGAGGAGAAATACTAG	pLH-C25
LH_C25_temp_ins_bba_b0034_rev	CTAGTATTTCTCCTCTTTCTCTAGAGCTAGCATTATACCTAGGACTGAGCTAGCTGTCAA	pLH-C25
LH_C25_ins_fwd	CAAGCTTGCATGCCTGCAGGTTGACAGCTAGCTCAGTC	pLH-C25
LH_C25_ins_rev	ACAGCCTCTGTAGAATCCATCTAGTATTTCTCCTCTTTCTC	pLH-C25
LH_C26_ins_fwd	CAAGCTTGCATGCCTGCAGGGCGTCTCATTCTAATACAAG	pLH-C26
LH_C26_ins_rev	ATTTCTCCTCTTTCTCTAGATTTCCCCTACCATATCCTTTTC	pLH-C26
LH_pcat_optRBS_syntpro_bb_fwd	GACTTAAGGAGGCAACAAG	pLH-C14, pLH-C16,pLH-C18,pLH-C20,pLH-C22,pLH-C23, pLH-C24
LH_pcat_syntpro_bb_rev	CAACATACGAGCCGGAAG	pLH-C10,pLH-C22,pLH-C23,pLH-C24
LH_pcat_natRBS_syntpro_bb_fwd	ATGGATTCTACAGAGGCTG	pLH-C10 , pLH-C11,pLH-C12,pLH-C13,pLH-C15,pLH-C17,pLH-C19,pLH-21
LH_pcat_C25_C26_bb_fwd	TCTAGAGAAAGAGGAGAAATACTAGATGGATTC	pLH-C25,pLH-C26
LH_pCAT_bb_rev	CCTGCAGGCATGCAAGCTTG	pLH-C2-pLHC9;pLH-C11-pLH-C21; pLH-C25,pLH-C26
Plasmids for the Nanoluc secretion assay
Secretion signal (insert amplification)
LH_C27_C28_C29_ins_fwd	AATTAATGTGAGTTAGCTCACTCATTAGGCACCCCAGGCTTTAC	pLH-C27, pLH-C28, pLH-C29
LH_C27_ins_rev	ACTAGTAATGCACGTTTCATCTTGTTGCCTCCTTAAGTCG	pLH-C27
LH_C28_ins_rev	ACTAGTAATGCACGTTTCATTCTCTAGAGCTAGCATTATACCTAGG	pLH-C28
LH_C29_ins_rev	CACCAACTAGTAATGCACGTTTCATCTTGTTGCCTCCTTAAGTCTTAAATTG	pLH-C29
LH_C30_ins_fwd	AAACCAGACTTAAGGAGGCAACAAGGGCGGAAGATCTGGCGCAG	pLH-C30
LH_C30_ins_rev	AGACACCTGCGCCAGATCTTCCGCCCTTGTTGCCTCCTTAAGTCTGG	pLH-C30
LH_C31_ins_fwd	AAACCAGACTTAAGGAGGCAACAAGATGAAATTCAACGTGTTTGCACTC	pLH-C31
LH_C31_ins_rev	AGACACCTGCGCCAGATCTTCCGCCGCGCTCTGCCTGAGCTGATG	pLH-C31
LH_C34_ins_fwd	CAGACTTAAGGAGGCAACAAGATGAAACGTGCATTACTAGTTGGTGC	pLH-C34
LH_34_ins_rev	ACACCTGCGCCAGATCTTCCGCCTTCGCCAGCGAACGCCTG	pLH-C34
LH_C35_ins_fwd	CAGACTTAAGGAGGCAACAAGATGAAACGCCCTATTTCTTTGGCAC	pLH-C35
LH_35_ins_rev	AGACACCTGCGCCAGATCTTCCGCCCTCCTGGGCGTGAGCCAG	pLH-C35
LH_C36_ins_fwd	ACTTAAGGAGGCAACAAGATGAAAAAAACCACACTGATTGCAGCC	pLH-C36
LH_36_ins_rev	AGACACCTGCGCCAGATCTTCCGCCGTCACCGGCGTGTGCAG	pLH-C36
Backbone amplification
LH_C27_C28_C29_bb_fwd	ATGAAACGTGCATTACTAGTTG	pLH-C27, pLH-C28, pLH-C29
LH_C27_C28_C29_bb_rev	ATGAGTGAGCTAACTCACATTAATTG	pLH-C27, pLH-C28, pLH-C29
LH_C31_C34_C35_C36_bb_fwd	GGCGGAAGATCTGGCGCAG	pLH-C30, pLH-C31, pLH-C34, pLH-C35, pLH-C36
LH_C31_C34_C35_C36_bb_rev	CTTGTTGCCTCCTTAAGTCTGG	pLH-C30, pLH-C31, pLH-C34, pLH-C35, pLH-C36
Insert verification
LM_pCAT_fwd	TGCCACCTGACGTCTAAGAA	all pLH, pLM,pFL
LM_pCAT_rev	TGGCTTAACTATGCGGCATC	all pLH, pLM,pFL
Ancestral plasmids generation
PmerRNA amplification
FL101_ PmeRNA+33bp_fwd	AGCTATGACCATGATTACGCCAAGCTTGCATGCCTGCAGGGCGGATGAAATCCGCGAAC	pFL015, pFL016
FL102_ PmeRNA+33bp_rv	TCTTGTTGCCTCCTTAAGTCTGGTTTCAACAAAATCAGGATAG	pFL015, pFL016
mCherry amplification
FL097_mCh_RBS_fwd	GACTTAAGGAGGCAACAAGATGGTGAGCAAGGGCGAGGAG	pFL015
FL098_mCherry_stop_rev	GACTTCAGTCAATTACTTGTACAGCTCGTCCATGC	pFL015
Nanoluc amplification
FL103_ mCherry_fwd	TCCTGATTTTGTTGAAACCAGACTTAAGGAGGCAACAAG	pFL016
FL105_ Nanoluc_FLAG_rv	GGGTTTTCCCAGTCACGACGTTGTAAAACGACGGCCAGTGGACTTCAGTCAATCAGCCTG	pFL016
